# Supplementary material for: Mutation spectrum in a cohort with familial exudative vitreoretinopathy
Source: Mol Genet Genomic Med. 2022 Jul 25;10(9):e2021. doi: 10.1002/mgg3.2021 (PMC9482396; doi:10.1002/mgg3.2021)
Supplement: Supplementary file 3 — Table S2 [file MGG3-10-e2021-s003.xlsx]

## Sheet: 36 etiological mutations
Supplementary Table 2. 36 etiological mutations detected in the whole FEVR cohort
	Gene	Transcript	Nucleotide change	Amino-Acid-Change	Exon-Intron-ID	Chr:por:mut	rsID	500MAF	G1000_AF	G1000_EAS_AF	dbSNP_AF	ESP6500_AF	ExAC_AF	gnomad_AF	gnomad_EAS_AF	FunctionalChange	SIFT	LRT	MutationTaster	FATHMM	ACMG Category	Patients ID	If Reported
1	TSPAN12	NM_012338.3	c.194C>T	p.Pro65Leu	EX4	chr7:120838868:G>A	.	0	0	0	0	0	0	8.12988e-06	0	Missense	Tolerated|0.58	Deleterious|0.000000	disease_causing|1	Tolerated|-0.96	VUS	F1,F10	Tang, M., et al, (2017)
2	FZD4	NM_012193.3	c.892A>G	p.Lys298Glu	EX2	chr11:86951864:T>C	.	0	0	0	0	0	0	0	0	Missense	Tolerated	Deleterious|0.000000	disease_causing|1	Tolerated	VUS	F2	novel
3	FZD4	NM_012193.3	c.893delA	p.Lys298Argfs7	EX2	chr11:86951862:CT>C	.	0	0	0	0	0	0	0	0	Frameshift	.	.	.	.	LP	F2	novel
4	FZD4	NM_012193.3	c.896_898delACA	p.Asn299del	EX2	chr11:86951857:GTGT>G	.	0	0	0	0	0	0	0	0	InframeDeletion	.	.	.	.	VUS	F2	novel
5	LRP5	NM_002335.3	c.1666G>C	p.Asp556His	EX8	chr11:68403564:G>C	rs747408714	0	0	0	0	0	8.236e-06	8.12137e-06	5.79777e-05	Missense	Damaging	Unknown|0.000115	disease_causing|1	Damaging	LP	F3	novel
6	LRP5	NM_002335.3	c.1655C>T	p.Thr552Met	EX8	chr11:68403553:C>T	rs397514663	0	0	0	0	0	0	0	0	Missense	Damaging	Unknown|0.000129	disease_causing|0.999999	Damaging	VUS	F4	Narumi, S., et al (2010)
7	LRP5	NM_002335.3	c.4724C>G	p.Pro1575Arg	EX23	chr11:68448946:C>G	.	0	0	0	0	0	0	0	0	Missense	Damaging	Unknown|0.000324	disease_causing|1	Damaging	LP	F4	novel
8	LRP5	NM_002335.3	c.3016G>A	p.Asp1006Asn	EX13	chr11:68416516:G>A	rs147758521	0	0.000199681	0	0.0001997	0.0002	4.942e-05	6.9212e-05	0	Missense	Tolerated	Unknown|0.000118	disease_causing|1	Damaging	VUS	F5	novel
9	NDP	NM_000266.3	c.137A>G	p.Asp46Gly	EX2	chrX:43958509:T>C	.	0	0	0	0	0	0	0	0	Missense	Damaging	Deleterious|0.000001	disease_causing|0.999995	Damaging	P	F6	novel
10	TSPAN12	NM_012338.3	c.146C>T	p.Thr49Met	EX3	chr7:120840030:G>A	rs538591733	0	0	0	0	0	8.237e-06	4.07724e-06	0	SpliceSite	Damaging|0.004	Deleterious|0.000005	disease_causing|0.999982	Tolerated|0.46	VUS	F7	Yang, H., et al (2011)
11	RCBTB1	NM_018191.3	c.1238T>G	p.Ile413Ser	EX11	chr13:49541762:A>C	.	0	0	0	0	0	0	0	0	Missense	Tolerated	Deleterious|0.000000	disease_causing|1	Tolerated|-0.71	LP	F8	novel
12	LRP5	NM_002335.3	c.1333C>T	p.Leu445Phe	EX6	chr11:68386633:C>T	.	0	0	0	0	0	0	0	0	Missense	Damaging	Unknown|0.001384	disease_causing|0.999997	Damaging	LP	F9	novel
13	KIF11	NM_004523.3	c.2220_2221del	p.Cys740*fs1	EX17	chr10:92639849:AGT>A	.	0	0	0	0	0	0	0	0	Frameshift	.	.	.	.	LP	F11	novel
14	TSPAN12	NM_012338.3	c.476G>A	p.Cys159Tyr	EX7	chr7:120806685:C>T	.	0	0	0	0	0	0	0	0	Missense	Damaging	Deleterious|0.000000	disease_causing|1	Damaging|-7.48	VUS	F12	novel
15	LRP5	NM_002335.3	c.2720T>C	p.Met907Thr	EX12	chr11:68413905:T>C	rs751796016	0	0	0	0	0	1.647e-05	1.63209e-05	0	Missense	Tolerated	Neutral|0.206753	polymorphism|1	Damaging	VUS	F13	novel
16	NDP	NM_000266.3	c.343C>G	p.Arg115Gly	EX3	chrX:43949858:G>C	.	0	0	0	0	0	0	0	0	Missense	Tolerated	Deleterious|0.000001	disease_causing|0.999971	Damaging	P	F13	novel
17	LRP5	NM_002335.3	c.290C>T	p.Ala97Val	EX2	chr11:68348045:C>T	rs143433231	0	0.000798722	0.003	0.0007987	0.0003	0.0003624	0.000345425	0.00313334	Missense	Tolerated	Neutral|0.542189	polymorphism|0.999993	Damaging	VUS	F14	novel
18	NDP	NM_000266.3	c.338G>A	p.Gly113Asp	EX3	chrX:43949863:C>T	.	0	0	0	0	0	0	0	0	Missense	Damaging	Deleterious|0.000000	disease_causing|1	Damaging	P	F15	Musada, G.R., et al (2016)
19	LRP5	NM_002335.3	c.4475C>T	p.Thr1492Met	EX21	chr11:68439903:C>T	rs767294114	0	0	0	0	0	1.224e-05	3.73629e-05	9.94036e-05	Missense	Damaging	Unknown|0.000129	disease_causing|0.999991	Damaging	LP	F16	novel
20	FZD4	NM_012193.3	c.1589G>A	p.Gly530Glu	EX2	chr11:86951167:C>T	rs201256460	0	0.000998403	0.005	0.0009984	0	0.000173	0.000158368	0.00226113	Missense	Damaging	Deleterious|0.000000	disease_causing|1	Tolerated	LP	F17	Li, J.K., et al (2018)
21	FZD4	NM_012193.3	c.1188_1192delTACTT	p.Phe396Leufs*61	EX2	chr11:86951563:TAAGTA>T	.	0	0	0	0	0	0	0	0	Frameshift	.	.	.	.	P	F18	novel
22	FZD4	NM_012193.3	c.205C>T	p.His69Tyr	EX1	chr11:86954881:G>A	rs80358282	0.007	0.000199681	0.001	0.0001997	0.0002	0.0005278	0.000513326	0.00431437	Missense	Damaging	Deleterious|0.000000	disease_causing_automatic|0.999946	Damaging	VUS	F18,F19	Seo, S.H., et al (2015)
23	FZD4	NM_012193.3	c.313A>G	p.Met105Val	EX2	chr11:86952443:T>C	rs80358284	0	0	0	0	0	1.647e-05	2.03973e-05	0	Missense	Tolerated	Deleterious|0.000000	disease_causing_automatic|1	Tolerated	LP	F19	Tang, M., et al, (2017)
24	TSPAN12	NM_012338.3	c.1A> G	p.Met1Val	EX2	chr7: 120856763: T>C								6.281e-05	0	Missense	Damaging|0	Deleterious|0.000000	disease_causing|1	Tolerated|-0.57	P	F20	novel
25	FZD4	NM_012193.3	c.1282_1285delGACA	p.Asp428Serfs2	EX2	chr11:86951470:TTGTC>T	rs80358295	0	0	0	0	0	8.236e-06	8.12123e-06	0	Frameshift	.	.	.	.	P	S1	Seo, S.H., et al (2015)
26	FZD4	NM_012193.3	c.1516A>T	p.Lys506*	EX2	chr11:86951240:T>A	.	0	0	0	0	0	0	0	0	Nonsense	.	Deleterious|0.000001	disease_causing|1	.	P	S2	novel
27	FZD4	NM_012193.3	c.40_49delCCCGGGGGCG	p.Pro14Serfs*44	EX1	chr11:86955036:ACGCCCCCGGG>A	.	0	0	0	0	0	0	4.30559e-06	0	Frameshift	.	.	.	.	LP	S3	Khan, A. O., et al (2017)
28	LRP5	NM_002335.3	c.2362C>T	p.Arg788Trp	EX11	chr11:68411479:C>T	rs1000296899	0	0	0	0	0	0	1.22166e-05	5.80181e-05	Missense	Damaging	Unknown|0.000529	disease_causing|1	Damaging	VUS	S4	novel
29	LRP5	NM_002335.3	c.1057C>T	p.Arg353Trp	EX6	chr11:68386357:C>T	rs371514699	0	0	0	0	0.0001	1.647e-05	1.22158e-05	0	Missense	Damaging	Unknown|0.000670	disease_causing|0.999983	Damaging	LP	S5	novel
30	LRP5	NM_002335.3	c.1801G>A	p.Gly601Arg	EX8	chr11:68403699:G>A	rs576436176	0	0	0	0	0	8.236e-06	8.13412e-06	0	SpliceSite	Damaging	Unknown|0.000200	disease_causing|1	Damaging	LP	S5	novel
31	LRP5	NM_002335.3	c.2013delC	p.Thr672Argfs*25	EX9	chr11:68406734:TC>T	.	0	0	0	0	0	0	0	0	Frameshift	.	.	.	.	P	S6	novel
32	LRP5	NM_002335.3	c.643A>G	p.Lys215Glu	EX3	chr11:68357804:A>G	.	0	0	0	0	0	0	0	0	Missense	Damaging	Unknown|0.000107	disease_causing|1	Damaging	LP	S6	novel
33	LRP5	NM_002335.3	c.2566G>A	p.Asp856Asn	EX12	chr11:68413751:G>A	rs575222684	0	0.000199681	0.001	0.0001997	0	0	1.62792e-05	0.000231965	Missense	Damaging	Unknown|0.000132	disease_causing|0.999997	Damaging	LP	S7	novel
34	LRP5	NM_002335.3	c.4447_4448insC	_	EX21	chr11:68439875:T>TC	.	0	0	0	0	0	0	0	0	Frameshift	.	.	.	.	LP	S8	novel
35	NDP	NM_000266.3	c.268delC	p.Arg90Valfs*14	EX3	chrX:43949932:CG>C	.	0	0	0	0	0	0	0	0	Frameshift	.	.	.	.	P	S9	Seo, S.H., et al (2015)
36	TSPAN12	NM_012338.3	c.352G>T	p.Glu118Ter	EX5	chr7:120815737:C>A	.	0	0	0	0	0	0	0	0	Nonsense	.	Deleterious|0.000021	disease_causing_automatic|1	.	P	S10	novel
D, damaging; T, tolerant; N, Neutral; and P, polymorphism. In silico prediction was performed by SIFT, LRT, Mutation Taster, and FATHMM. P, Pathogenic; LP, Likely Pathogenic; VUS, Uncertain Significance; LB, Likely Benign; and B, Benign. F, Family; S, Sporadic

## Sheet: Table Header Description
Table Header	Description
Gene	Gene Symbol
Transcript	hg38
Chr:por:mut	Chromosome_Position_Mutant
G1000_AF	1000 Genomes Project Allele frequency
G1000_EAS_AF	1000 Genomes Project East Asian Allele frequency
dbSNP_AF	Single Nucleotide Polymorphism Database_Allele frequency
ESP6500_AF	NHLBI Exome Sequencing Project Allele frequency
ExAC_AF	The Exome Aggregation Consortium Allele frequency
gnomad_AF	The Genome Aggregation Database_Allele frequency
gnomad_EAS_AF	The Genome Aggregation Database East Asian Allele frequency
SIFT	Sorting Intolerant from Tolerant software
LRT	Likelihood Ratio Test software
MutationTaster	MutationTaster software
FATHMM	Functional Analysis through Hidden Markov Models
ACMG Category	ACMG interpretation are classified as "Pathogenic", "Likely pathogenic", and "Uncertain_significance" mutations
Patients ID	F, Family; S, Sporadic
